# Supplementary material for: Combinatorial Antimicrobial Effects of Imidazolium-Based Ionic Liquids and Antifungals on Model Fungal Organisms
Source: Biomolecules. 2025 Nov 27;15(12):1657. doi: 10.3390/biom15121657 (PMC12730265; doi:10.3390/biom15121657)
Supplement: Supplementary file 1 [file biomolecules-15-01657-s001.zip]

Archive with 1 entries (1 files):
- biomolecules-3939325-supplementary.xlsx
