# Supplementary material for: Combinatorial Antimicrobial Effects of Imidazolium-Based Ionic Liquids and Antifungals on Model Fungal Organisms
Source: Biomolecules. 2025 Nov 27;15(12):1657. doi: 10.3390/biom15121657 (PMC12730265; doi:10.3390/biom15121657)
Supplement: Supplementary file 1 [file biomolecules-15-01657-s001.zip › biomolecules-3939325-supplementary.xlsx]

## Sheet: ILs Cytotoxic Trinity Plate 1 
	Software Version	2.05.5
	Experiment File Path:	C:\Users\Public\Documents\Experiments\ILs Cytotoxic Trinity 6-14-23.xpt
	Protocol File Path:	C:\Users\Public\Documents\Protocols\Cell Titer Blue Assay v2.prt
	Plate Number	Plate 1
	Date	2023-06-14
	Time	22:59:03
	Reader Type:	Synergy HT
	Reader Serial Number:	Unknown
	Reading Type	Reader
	Procedure Details
	Plate Type	96 WELL PLATE
	Read	Absorbance Endpoint
		Full Plate
		Wavelengths: 630, 450
		Read Speed: Normal
	Read	Fluorescence Endpoint
		Full Plate
		Filter Set 1
		Excitation: 485/20, Emission: 590/35
		Optics: Top, Gain: 35
		Filter Set 2
		Excitation: 360/40, Emission: 460/40
		Optics: Top, Gain: 35
		Read Speed: Normal
		Read Height: 1 mm
	HMIM[Cl]	1	2	3	4	5	6	OMIM[Cl]	7	8	9	10	11	12
Clotrimazole (mg/mL)		0.5	0.25	0.125	0.0625	0.03125	PBS		0.5	0.25	0.125	0.0625	0.03125	PBS
A	25	42	44	339	333	237	258	12.5	40	37	38	39	39	38
B	12.5	41	184	277	249	308	252	6.25	40	39	39	38	41	41
C	6.25	39	40	264	487	495	608	3.125	38	36	36	37	47	47
D	3.125	32	112	566	553	516	502	1.5625	36	33	58	45	126	206
E	1.5625	33	127	624	581	594	578	0.78125	32	66	60	121	128	180
F	0.78125	30	170	520	503	540	530	0.390625	31	161	92	333	343	533
G	0.390625	28	35	628	563	571	599	0.195312	30	135	440	506	553	524
H	PBS	784	737	782	786	811	780	PBS	777	782	764	764	752	746
